# Supplementary material for: Population genomic insights into the domestication of Brassica juncea var. tumida
Source: Hortic Res. 2025 Nov 5;13(2):uhaf298. doi: 10.1093/hr/uhaf298 (PMC12933663; doi:10.1093/hr/uhaf298)
Supplement: Web_Material_uhaf298 [file web_material_uhaf298.zip]

Archive with 2 entries (2 files):
- Supp_Fig.docx
- Supp_table.xlsx
