# Supplementary material for: Population genomic insights into the domestication of Brassica juncea var. tumida
Source: Hortic Res. 2025 Nov 5;13(2):uhaf298. doi: 10.1093/hr/uhaf298 (PMC12933663; doi:10.1093/hr/uhaf298)
Supplement: Web_Material_uhaf298 [file web_material_uhaf298.zip › Supp_table.xlsx]

## Sheet: Table S1
Table S1. The newly sequenced data for assembling the B. juncea accession 'YAXY'
Element	Insert Size (bp)	Clean Data (Gb)	Depth (X)
illumina	500	130.98	137.008
PacBio	20000	108.88	113.891
Bionano	-	151.78	158.766
HiC	-	101.861	106.549

## Sheet: Table S2
Table S2. Genome survey of the B. juncea accession 'YAXY'
Sample Name	K-mer size	Clean Reads	K-mer number	K-mer Peak Depth	Estimated genome Size	Heterozygous Ratio(%)
YAXY	k = 17	130.98	94456697296	94	955572344	0.39

## Sheet: Table S3
Table S3. Assembly results statistics for the B. juncea accession 'YAXY'
Element	Contigs (PacBio)	Scaffolds （PacBio+Bionano）	Assembly (PacBio+Bionano+HiC)
Predicted gene models	87489	87489	87489
Total sequences	1213	826	469
Total bases/bp	891664411	929674286	909100870
Min sequence lengths/bp	7678	60	60
Max sequence lengths/bp	19665487	35595830	71066682
Average sequence lengths/bp	735090	1.12551e+06	1.93838e+06
Median sequence lengths/bp	113474	50727.5	51605
N25 lengths/bp	7166629	17189186	65044561
N50 lengths/bp	4172649	9929331	57772794
N75 lengths/bp	1471531	4636954	38175335
N90 lengths/bp	385226	2013874	23346688
N95 lengths/bp	160755	731876	3846725
As	0.3107	0.2981	0.3049
Ts	0.3109	0.2981	0.3049
Gs	0.1892	0.1815	0.1857
Cs	0.1891	0.1814	0.1854
(A + T)s	0.6217	0.5963	0.6098
(G + C)s	0.3783	0.3629	0.3711
Ns	0	0.0409	0.0192
Proportion of sequences anchored to pseudochromosomes/%	0	0	93.91

## Sheet: Table S4
Table S4. BUSCO Assessment of B. juncea 'YAXY' Assembly and Predicted Genes
BUSCO Assessment of B. juncea 'YAXY' Assembly
C:99.7%[S:6.4%,D:93.3%],F:0.1%,M:0.2%,n:1614
1610	Complete BUSCOs
104	Complete and single-copy BUSCOs (S)
1506	Complete and duplicated BUSCOs (D)
1	Fragmented BUSCOs (F)
3	Missing BUSCOs (M)
1614	Total BUSCO groups searched
BUSCO Assessment of B. juncea 'YAXY' Predicted genes
C:98.4%[S:12.5%,D:85.9%],F:0.3%,M:1.3%,n:1614
1587	Complete BUSCOs
201	Complete and single-copy BUSCOs (S)
1386	Complete and duplicated BUSCOs (D)
5	Fragmented BUSCOs (F)
22	Missing BUSCOs (M)
1614	Total BUSCO groups searched

## Sheet: Table S5
Table S5. Coordinates of centromeric regions in the YAXY genome
Chr	Pos_start	Pos_end
A01	16250001	17670000
A02	20520001	24595000
A03	34085001	39455000
A04	6800001	7830000
A05	12915001	25885000
A06	13845001	24600000
A07	4670001	7710000
A08	5585001	8130000
A09	21165001	36405000
A10	5335001	5610000
B01	27995001	32670000
B02	26985001	29940000
B03	37665001	45180000
B04	34865001	38245000
B05	36655001	44145000
B06	30385001	34595000
B07	36810001	40700000
B08	41535001	45555000

## Sheet: Table S6 
Table S6. Coordinates of telomeric regions in the YAXY genome
Chr	Pos_start	Pos_end
A01	1	175000
A01	28360001	34498354
A02	34790001	36020000
A03	42105001	42300000
A04	1	310000
A04	22500001	23185000
A05	1	655000
A05	36715001	40717927
A06	400001	1165000
A06	37985001	38170000
A07	2650001	2845000
A08	170001	340000
A09	1	720000
A09	52770001	58316094
B01	1	975000
B01	54575001	57728490
B02	185001	430000
B03	295001	590000
B03	29825001	29925000
B04	1	130000
B04	640001	840000
B05	580001	980000
B06	435001	885000
B06	61670001	64705000
B07	1	575000
B08	1	395000
B08	65365001	68545000

## Sheet: Table S7
Table S7. Coordinates of assembly gaps in the B. juncea var. tumida YAXY genome
Chr	Pos_start	Pos_end
A01	29727	30227
A01	3576370	3576470
A01	4728896	4728996
A01	5844377	5870843
A01	13199185	13199198
A01	16291476	16291976
A01	16326209	16326709
A01	16371609	16372109
A01	16408992	16409092
A01	16517588	16517688
A01	19269941	19270041
A01	25931371	25931471
A01	26036637	26036737
A01	28050611	28051111
A01	28455344	28455844
A01	28484151	28484251
A01	28855830	28865286
A01	29230469	29230969
A01	30071469	30216087
A01	30316867	30316967
A01	30342175	30342275
A01	30564283	30564783
A01	30595727	30595827
A01	30749890	30749990
A01	30790921	30791421
A01	30849270	30849370
A01	31007721	31007821
A01	31140120	31250496
A01	31563406	31691174
A01	31799721	31799821
A01	31990169	31990669
A01	32451468	32476456
A01	32788709	32788809
A01	33072266	33096017
A01	33470603	33494144
A01	33616164	33616264
A01	33650340	33650840
A01	33938304	33938804
A01	33963988	33964088
A01	33998722	33999222
A01	34027698	34028198
A01	34051851	34052351
A01	34101980	34102080
A01	34125161	34125661
A01	34170163	34170663
A01	34193744	34194244
A01	34223596	34224096
A01	34255745	34256245
A01	34288634	34289134
A01	34322883	34323383
A01	34366168	34366668
A01	34432498	34432998
A02	48756	48856
A02	84526	84626
A02	112773	112873
A02	170186	170286
A02	232861	232961
A02	253500	253600
A02	1695503	1760799
A02	4175952	4456151
A02	11987844	11987857
A02	14077697	14079956
A02	15443709	15443722
A02	16866119	16866219
A02	21839885	21839985
A02	22011610	22099432
A02	22200462	22251616
A02	22447442	22458508
A02	22658138	22658238
A02	22689324	22689824
A02	22731499	22731599
A02	22900265	22900365
A02	23034731	23034831
A02	23222245	23222345
A02	23288933	23289033
A02	23355051	23355151
A02	31560142	31584900
A02	34933636	34942073
A02	36286297	36286797
A02	36321554	36322054
A03	46615	46715
A03	98869	98969
A03	1225714	1251908
A03	2498930	2499030
A03	3538315	3538415
A03	7035926	7161050
A03	9140819	9173889
A03	12784884	12785384
A03	14472366	14472466
A03	17525148	17525248
A03	18066183	18077447
A03	19433571	19433671
A03	23167914	23193139
A03	24798316	24798416
A03	30079293	30100587
A03	31206417	31217408
A03	31728595	31728608
A03	34727747	34727847
A03	34867040	35034403
A03	35172630	35203242
A03	35606424	36105734
A03	36195213	36195226
A03	36319741	36365967
A03	36487871	36487884
A03	36572093	36572106
A03	36876945	36941383
A03	37188072	37188085
A03	37368156	37379267
A03	37496328	37496341
A03	37569384	37793514
A03	37989054	38117829
A03	38226540	38226640
A03	38481017	38481117
A03	38658871	38659371
A03	39192289	39192302
A03	39931201	39939842
A03	41178672	41178772
A03	42032686	42033186
A03	42115786	42116286
A03	42201600	42201700
A03	42342897	42342997
A03	42592997	42593097
A03	42615410	42615510
A03	42664691	42664791
A03	42710959	42711059
A03	42848962	42849062
A03	42896598	42896698
A03	42982728	42982828
A03	43012019	43012119
A03	43310813	43310913
A04	3984629	4007514
A04	5758883	5758896
A04	6897449	6897549
A04	6975771	6976271
A04	7004065	7004565
A04	7063570	7063670
A04	7275687	7275787
A04	7409199	7409299
A04	7552118	7552218
A04	7623610	7624110
A04	7645214	7645314
A04	7681315	7681815
A04	8700681	8719500
A04	11461480	11461493
A04	18805290	18805790
A04	21602211	22036165
A04	22588732	22589232
A04	23262828	23263328
A04	23315533	23316033
A05	27014	27114
A05	463826	463926
A05	1279966	1280066
A05	3918871	3918971
A05	13040001	13040201
A05	13090201	13090401
A05	13102533	13102633
A05	13115401	13115601
A05	13126975	13127075
A05	13140601	13140801
A05	13332128	13332328
A05	13350479	13350579
A05	13391413	13391513
A05	13460667	13460767
A05	13518285	13518385
A05	13550978	13551078
A05	13574346	13574446
A05	13613391	13613491
A05	13670516	13670616
A05	13693655	13693855
A05	13747821	13747921
A05	14328808	14328908
A05	14478930	14479030
A05	14690188	14690288
A05	15131293	15131393
A05	15560994	15561094
A05	15887048	15887148
A05	16033819	16033919
A05	16213191	16213291
A05	16722451	16722551
A05	19289036	19289136
A05	19559757	19559857
A05	21012160	21012260
A05	22449546	22449646
A05	23450372	23450472
A05	23560109	23560209
A05	23605947	23606047
A05	24077528	24077728
A05	24257728	24257928
A05	25377822	25377922
A05	25412790	25412890
A05	25614054	25614154
A05	26303792	26303892
A05	27787706	27787806
A05	36325534	36325634
A05	37226458	37226558
A05	37890630	37890730
A05	38180110	38180210
A05	38795228	38795328
A05	39280625	39280725
A05	39333510	39333610
A05	39355498	39355598
A05	39527234	39527334
A05	39984652	39984752
A05	40064458	40064558
A05	40178569	40178669
A05	40509755	40509855
A06	133524	133624
A06	171774	171874
A06	222085	222185
A06	249212	249312
A06	514053	514153
A06	594750	594850
A06	1072277	1072377
A06	3846903	3847003
A06	5321510	5321610
A06	5892944	5893044
A06	6849092	6849192
A06	7332518	7332618
A06	10332424	10332524
A06	12078398	12078498
A06	13919854	13919954
A06	14038226	14038326
A06	14163501	14163601
A06	14848706	14848806
A06	15071483	15071583
A06	15116020	15116120
A06	15328078	15328178
A06	15380448	15380548
A06	15480315	15480415
A06	15652498	15652598
A06	15774644	15774744
A06	15947129	15947229
A06	16214655	16214755
A06	16355018	16355118
A06	16417095	16417195
A06	16777218	16777318
A06	16870456	16870556
A06	16979127	16979227
A06	17131633	17131733
A06	17301838	17301938
A06	17443347	17443447
A06	17597204	17597304
A06	17658715	17658815
A06	17711495	17711595
A06	18129923	18130023
A06	18169643	18169743
A06	18203781	18203881
A06	18273942	18274042
A06	18346922	18347022
A06	18444765	18444865
A06	18636145	18636245
A06	18779298	18779398
A06	19118815	19118915
A06	19171882	19171982
A06	19454084	19454184
A06	19480964	19481064
A06	19593838	19593938
A06	19733206	19733306
A06	19799709	19799809
A06	19888708	19888808
A06	20182668	20182768
A06	20204764	20204864
A06	20290076	20290176
A06	20553094	20553194
A06	20573864	20573964
A06	20638748	20638848
A06	20777970	20778070
A06	20862647	20862747
A06	21011397	21011497
A06	21290412	21290512
A06	21417288	21417388
A06	21445598	21445698
A06	21606661	21606761
A06	21632527	21632627
A06	21805817	21805917
A06	21888719	21888819
A06	21988647	21988747
A06	22108303	22108403
A06	22136567	22136667
A06	22224721	22224821
A06	22309131	22309231
A06	22507198	22507298
A06	22805817	22805917
A06	22908015	22908115
A06	23071923	23072023
A06	23313055	23313155
A06	23445844	23445944
A06	23500415	23500515
A06	23679155	23679255
A06	23925889	23925989
A06	23960710	23960810
A06	24531521	24531621
A06	25344721	25344821
A06	25472342	25472442
A06	25826015	25826115
A06	26342411	26342511
A06	26778486	26778586
A06	33945215	33945315
A06	35113330	35113430
A07	4355303	4355403
A07	4971438	4971538
A07	6347811	6347911
A07	6579070	6579170
A07	7065005	7065105
A07	7099779	7099879
A07	7194739	7194839
A07	7477493	7477593
A07	15685359	15685459
A07	16315686	16315786
A07	22538915	22539015
A07	23935365	23935465
A07	23967252	23967352
A07	25358275	25358375
A07	25693198	25693298
A07	27354113	27354213
A08	56324	56424
A08	125001	125101
A08	150786	150886
A08	240515	241015
A08	2886702	2886715
A08	5696258	5696271
A08	7248801	7248901
A08	7286588	7286688
A08	7339469	7339969
A08	7441701	7441801
A08	7678681	7678781
A08	8301511	8302769
A08	13575171	13575184
A08	14474074	14474087
A08	15869886	15869986
A08	19445222	19445235
A08	20086175	20086675
A08	20114913	20115413
A08	22158169	22158182
A09	331549	331649
A09	491519	491619
A09	643309	643409
A09	1180629	1180729
A09	1397248	1397348
A09	1488807	1488907
A09	1720501	1720601
A09	2117326	2117426
A09	2728842	2728942
A09	2945854	2945954
A09	6043513	6043613
A09	8781901	8782001
A09	15064195	15064295
A09	15100373	15100473
A09	21020676	21020776
A09	22013444	22013544
A09	22139340	22139440
A09	22293354	22293454
A09	22654858	22654958
A09	22944141	22944241
A09	23143344	23143444
A09	23753154	23753254
A09	24182692	24182792
A09	24256651	24256751
A09	25264655	25264755
A09	25375887	25375987
A09	26527454	26527554
A09	26704071	26704171
A09	26746067	26746167
A09	27219316	27219416
A09	27326915	27327015
A09	27712910	27713010
A09	28247155	28247255
A09	28381411	28381511
A09	28526332	28526432
A09	28979671	28979771
A09	29101774	29101874
A09	29163823	29163923
A09	29237409	29237509
A09	29535562	29535662
A09	29672430	29672530
A09	29896649	29896749
A09	30041237	30041337
A09	30206800	30206900
A09	30622443	30622543
A09	30747342	30747442
A09	30843337	30843437
A09	30903373	30903473
A09	31642726	31642826
A09	31810200	31810300
A09	32193356	32193456
A09	32258154	32258254
A09	33104272	33104372
A09	33157565	33157665
A09	34588727	34588827
A09	34614834	34614934
A09	34716595	34716695
A09	34764609	34764709
A09	35072738	35072838
A09	35298019	35298119
A09	36099790	36099890
A09	36173659	36173759
A09	36329376	36329476
A09	55994963	55995063
A10	937905	938005
A10	2039512	2039612
A10	2537178	2537278
A10	4570756	4570856
A10	5470984	5471084
A10	9177872	9177972
A10	18899758	18899858
A10	18947336	18947436
B01	130387	130487
B01	862363	862463
B01	1824133	1824633
B01	6953762	6953775
B01	11271539	11285025
B01	21414120	21468532
B01	27119576	27225415
B01	29612695	29612708
B01	30605970	30609046
B01	30720745	30793291
B01	30918643	30919143
B01	30956557	30957057
B01	32309976	32310076
B01	38746303	38757160
B01	39751514	39867025
B01	44884999	44897207
B01	45800612	45800625
B01	46454691	46579795
B01	46883186	46883686
B01	46906859	46907359
B01	47024812	47025312
B01	54441756	54441856
B01	54952735	54952835
B01	55469085	55602456
B01	55746660	55873218
B01	56155255	56155268
B01	56380634	56570190
B01	56791998	56849076
B01	57017632	57017732
B01	57171123	57171223
B01	57334431	57334531
B01	57362627	57362727
B01	57421516	57421616
B01	57425493	57425593
B01	57443730	57443830
B01	57594922	57595022
B02	22475	22575
B02	260979	261079
B02	284559	284659
B02	531376	775381
B02	953398	1075819
B02	1380299	1437337
B02	5609986	5610086
B02	5701233	5701333
B02	6960526	6984628
B02	11030213	11030313
B02	11889658	11889758
B02	15100015	15136658
B02	15676719	15676732
B02	16747587	16747687
B02	16884525	16894838
B02	18188571	18188671
B02	19407017	19407030
B02	24322722	24345182
B02	25468471	25647973
B02	25724937	25726013
B02	25988441	25988454
B02	26495183	26495683
B02	26581879	26582379
B02	26601523	26602023
B02	26634541	26635041
B02	26681373	26681473
B02	26716816	26717316
B02	28604087	28821329
B02	31033410	31033510
B02	33164880	33240570
B02	33450086	33450099
B02	35470753	35470853
B02	38527230	38531988
B02	40831152	40848206
B02	41740519	41749019
B02	41969904	41986244
B02	42972818	42979026
B02	48407875	48407888
B02	55463076	55463089
B02	60815388	60829388
B02	62120225	62120238
B02	67766413	67780764
B02	70227228	70227252
B02	70386543	70386556
B03	36099	36199
B03	65765	65865
B03	91813	91913
B03	179181	179681
B03	5737430	5737443
B03	16932901	16940923
B03	17368867	17368967
B03	19688191	19688204
B03	24032212	24032312
B03	26342160	26496753
B03	30783031	30783044
B03	31059688	31189222
B03	37545051	37546978
B03	37876769	37876869
B03	38705990	38842522
B03	39000725	39030510
B03	39847393	39847493
B03	40086362	40086862
B03	40125918	40126418
B03	41006876	41036198
B03	43159666	43169235
B03	47347558	47398796
B03	47883847	47886414
B03	48938282	48938295
B03	51248551	51248564
B03	53308787	53309287
B03	53339032	53339532
B03	53370026	53370526
B03	57630680	57643641
B04	989032	989132
B04	6671805	6672305
B04	6689240	6689740
B04	6714865	6715365
B04	6744895	6745395
B04	10643749	10643849
B04	11028059	11058276
B04	13649694	13649794
B04	13956739	13968162
B04	14629074	14647665
B04	15398173	15398933
B04	19959491	20052039
B04	21527622	21527635
B04	21864453	21864553
B04	25279183	25299362
B04	27601980	27683805
B04	28774571	28838988
B04	30353389	30353402
B04	30884377	30884477
B04	31533021	31545428
B04	32293546	32293559
B04	36711641	36711741
B04	36895475	36903724
B04	37017042	37055699
B04	37510288	37510301
B04	37656572	37681784
B04	39052908	39062053
B04	39201930	39295550
B04	40847659	40872067
B04	41455416	41455429
B04	50794744	50806290
B04	52912830	52912930
B04	57549884	57549984
B04	57576796	57576896
B04	57714382	57714482
B04	57747728	57747828
B05	36992	37092
B05	287092	287192
B05	381079	538542
B05	841224	870426
B05	1048104	1176497
B05	1497429	1512740
B05	2036945	2037045
B05	2419615	2460665
B05	2660359	2688651
B05	2905186	2958937
B05	3180072	3202088
B05	3384163	3416793
B05	4076295	4173847
B05	6843519	6843619
B05	7637273	7637286
B05	7780819	7780832
B05	10195147	10199581
B05	18201387	18217155
B05	24034293	24034393
B05	26166196	26226104
B05	29867270	29867283
B05	30764635	30764735
B05	32267703	32275974
B05	32495146	32505469
B05	32580365	32580378
B05	33496981	33497481
B05	33732500	33740054
B05	39652185	39695234
B05	47583202	47583215
B05	49398489	49398989
B05	49425745	49426245
B05	50402790	50421671
B05	51710928	51710941
B05	53737226	53737555
B05	54872520	54872620
B05	55348226	55348326
B05	67216651	67233357
B05	67518622	67518722
B05	67539266	67539366
B06	36633	37133
B06	152286	327141
B06	549710	559356
B06	744954	785591
B06	2792200	2792300
B06	3303490	3382898
B06	10137403	10137416
B06	15374476	15374489
B06	18319711	18319724
B06	19732781	19744802
B06	19981697	19990553
B06	20366693	20466616
B06	21567016	21567116
B06	22363626	22363639
B06	23280008	23309400
B06	24004986	24024528
B06	25694498	25694511
B06	27898427	27898632
B06	28059387	28111645
B06	29304443	29304543
B06	29849505	30166068
B06	32959892	32966468
B06	34430486	34444498
B06	34716177	34923739
B06	42351716	42351729
B06	43151475	43256149
B06	44246917	44247017
B06	44655496	44655596
B06	45656485	45662977
B06	47134508	47134608
B06	47893974	47912077
B06	48051299	48051399
B06	52637232	52637732
B06	52660764	52661264
B06	52711540	52712040
B06	52768194	52768694
B06	54292719	54320293
B06	61624336	61748877
B06	62103481	62170056
B06	62307482	62330635
B06	62816903	63001394
B06	63368284	63730040
B06	63899573	64151352
B06	64368799	64368899
B06	64397060	64397160
B06	64417953	64418453
B06	64454362	64454862
B06	64528653	64529153
B06	64629560	64630060
B06	64657523	64658023
B06	64689319	64689819
B06	64724398	64724498
B06	64778494	64778594
B06	64824182	64824282
B06	64865284	64865384
B06	64987756	64987856
B06	64999766	64999866
B06	65022193	65022293
B07	103220	103320
B07	451580	451680
B07	608982	609482
B07	758001	785018
B07	1117823	1310058
B07	1636899	1705572
B07	1934513	2105092
B07	2269611	2393536
B07	3657218	3657718
B07	7515963	7515976
B07	18924768	18947361
B07	24062649	24063678
B07	24894446	24915822
B07	26522073	26530114
B07	29656309	29681075
B07	30466565	30466665
B07	33286783	33286796
B07	37990422	37990435
B07	39268147	39268160
B07	40684299	40728034
B07	41590044	41590544
B07	43559035	43559048
B07	45686595	45712455
B07	46910511	46983375
B07	48694657	48694757
B07	49974078	49974091
B07	50760466	50787250
B07	53244351	53283613
B07	54228525	54249455
B07	54937717	54937817
B07	55706935	55707035
B07	56011802	56045312
B07	57828051	58113354
B07	58189805	58190305
B07	58224002	58224102
B08	33736	33836
B08	174226	174726
B08	298412	298512
B08	410495	464739
B08	578213	885727
B08	1293439	1293452
B08	1475140	1551173
B08	1881206	1881706
B08	2014442	2129896
B08	2729177	2933503
B08	3131691	3132191
B08	3267769	3268269
B08	3291314	3291814
B08	3450844	3466247
B08	21545674	21569126
B08	22229777	22291828
B08	26987276	26987289
B08	27461941	27486092
B08	28152710	28152723
B08	29427361	29457382
B08	35495097	35495197
B08	36232811	36340247
B08	37716549	37723523
B08	38011783	38027298
B08	39606443	39606456
B08	41376705	41376718
B08	41849906	41850006
B08	42667997	42668097
B08	43733493	43733993
B08	43758878	43758978
B08	43843939	43844439
B08	48046333	48046433
B08	51981821	52038385
B08	54151136	54232100
B08	55073656	55073756
B08	56076073	56091911
B08	64866061	64885456
B08	64967873	65253441
B08	65441672	65441772
B08	65496177	65496677
B08	66338639	66415388
B08	66529976	66530076
B08	66613950	66614450
B08	66976666	66977166
B08	67060824	67060924
B08	67094079	67094579
B08	67225159	67225259
B08	67447635	67447735
B08	67635540	67636040
B08	67946944	67947044
B08	68329182	68329682
B08	68361549	68362049
B08	68385417	68385917
B08	68409618	68410118
B08	68432625	68433125
B08	68454640	68455140
B08	68475887	68476387
B08	68496836	68497336
B08	68572271	68572771
B08	68609321	68609821
B08	68657432	68657932
B08	68716516	68717016
B08	68739461	68739961
B08	68762997	68763497
scf0001	93188	93288
scf0001	411823	435094
scf0001	1270504	1339759
scf0001	1724985	1848864
scf0001	2116582	2116595
scf0001	2721491	2733445
scf0001	2885208	2986834
scf0001	3150669	3192588
scf0001	3466444	3599869
scf0001	3713035	3756680
scf0002	71553	71653
scf0002	165764	165864
scf0002	506542	644715
scf0002	757580	890108
scf0002	2398446	2725959
scf0002	2904655	2933975
scf0002	3120549	3449910
scf0002	3852620	3852720
scf0003	200614	312234
scf0003	588366	607219
scf0003	792217	1109208
scf0003	1344567	1605351
scf0003	1771001	1771014
scf0003	1864104	2055249
scf0003	2228337	2285740
scf0003	2404432	2479831
scf0003	3054852	3159939
scf0003	3293724	3323183
scf0003	3463668	3569003
scf0003	3791479	3791579
scf0004	127428	127441
scf0004	188687	321786
scf0004	405217	638591
scf0004	742774	1034535
scf0004	1171366	1278377
scf0004	1354206	1478626
scf0004	1735223	1754349
scf0004	1986204	2270938
scf0005	92001	92101
scf0005	156464	156564
scf0005	210226	210326
scf0005	347825	1048310
scf0005	1234139	1234152
scf0005	1370518	1503795
scf0005	1653816	1797693
scf0005	1908005	1929993
scf0005	2050891	2072521
scf0005	2181268	2189128
scf0005	2250436	2250536
scf0007	50777	50877
scf0007	113756	127267
scf0007	286086	286099
scf0007	514815	539031
scf0007	684268	684368
scf0007	778806	778906
scf0007	933079	933179
scf0007	1035237	1035337
scf0007	1084753	1084853
scf0008	29757	29857
scf0008	369250	689862
scf0012	181814	181914
scf0012	446286	446386
scf0012	503984	504084
scf0014	45627	46127
scf0014	91518	92018
scf0014	136317	136817
scf0014	175737	176237
scf0014	214363	214863
scf0014	251804	252304
scf0014	299892	300392
scf0014	392891	393391
scf0014	421113	421613
scf0022	138046	138146
scf0022	220376	220476
scf0024	137011	137111
scf0024	191399	191499
scf0026	145024	145124
scf0026	217726	217826
scf0028	100746	100759
scf0028	230247	249150
scf0029	55362	55462
scf0031	106302	106402
scf0031	141571	141671
scf0033	78943	79043
scf0041	33552	33652
scf0041	160290	160390
scf0045	25113	25613
scf0045	55018	55518
scf0045	92889	93389
scf0045	158123	158623
scf0052	82723	82823
scf0061	82846	82946
scf0062	106573	106673
scf0071	46554	46654
scf0085	75083	75183
scf0092	80773	80873
scf0093	41069	41169
scf0094	44658	44758
scf0099	36682	36782
scf0103	63893	63993
scf0110	44521	44621
scf0119	45254	45354
scf0121	34441	34541
scf0125	63545	63645
scf0133	55504	55604
scf0158	22597	22697
scf0164	40740	40840
scf0165	49425	49525
scf0176	23451	23551
scf0181	28891	28991
scf0202	28042	28142
scf0205	22254	22354
scf0211	30497	30597
scf0220	24358	24458
scf0241	20262	20362
scf0381	13917	14017

## Sheet: Table S8
Table S8. Summary of genomic variation between tumida reference genomes (YAXY vs T84-66)
Category	Variation type	Count	Length in T84-66 (bp)	Length in YAXY (bp)
Structural annotations	Syntenic regions	294	763481660	774455506
	Inversions	35	19045078	20764158
	Translocations	166	8789344	8976489
	Duplications (reference)	19	408239	–
	Duplications (query)	303	–	6272132
	Not aligned (reference)	368	14063223	–
	Not aligned (query)	543	–	45069886
Sequence annotations	SNPs	519813	519813	519813
	Insertions	246620	–	1644499
	Deletions	97964	1288352	–
	Copy gains	986	–	7127599
	Copy losses	867	5280675	–
	Highly diverged	3313	92820265	103535579
	Tandem repeats	375	1876268	1976156
Note: Structural/sequence variation was identified with SyRI (T84-66 as reference -r, YAXY as query -q). “Not aligned (reference)” denotes T84-66-specific sequence; “Not aligned (query)” denotes YAXY-specific sequence.

## Sheet: Table S9
Table S9. Gene Function Annotation Results Statistics of B. juncea 'YAXY'
Element	YAXY	KEGG	GO	Interpro	Overall
Total genes	87489	69821	48145	65671	74967
Percent	1	0.7981	0.5503	0.7506	0.8569

## Sheet: Table S10
Table S10. Statistics of Different Types of Transposon Sequences in the YAXY and T84_66 Genomes
Element	YAXY	T84_66
DNA_DTA	7751182	7615709
DNA_DTC	16763487	16649974
DNA_DTH	9182441	9277852
DNA_DTM	58618772	54397481
DNA_DTT	2849211	2794135
DNA subtotal	92909088	88500301
LTR_Copia	66727131	67621800
LTR_Gypsy	165416453	165987256
LTR_unknown	91144591	98371400
LTR subtotal	310905352	319474725
MITE_DTA	3049565	3030310
MITE_DTC	67154	64259
MITE_DTH	1255937	1257229
MITE_DTM	2225685	2236986
MITE_DTT	93173	90320
MITEsubtotal	6678960	6667272
Total	400701549	404814077

[truncated: 13 more sheets: Table S11, Table S12, Table S13, Table S14, Table S15, Table S16, Table S17, Table S18, Table S19, Table S20, Table S21, Table S22, Table S23]
